# Supplementary material for: Laser Therapy for Vulvar Lichen Sclerosus, a Systematic Review
Source: Life (Basel). 2023 Oct 31;13(11):2146. doi: 10.3390/life13112146 (PMC10672171; doi:10.3390/life13112146)
Supplement: Supplementary file 1 [file life-13-02146-s001.zip]

Archive with 1 entries (1 files):
- life-2664274-supplementary.pdf
